# Supplementary material for: Matrix Interference of Vegetable on Enzyme-Linked Immunosorbent Assay for Parathion Residue Detection
Source: Foods. 2025 Oct 3;14(19):3414. doi: 10.3390/foods14193414 (PMC12524109; doi:10.3390/foods14193414)
Supplement: Supplementary file 1 [file foods-14-03414-s001.zip]

Archive with 1 entries (1 files):
- foods-3876409-supplementary.pdf
